# Supplementary material for: Effects of Diet and Lifestyle on Audio-Vestibular Dysfunction in the Elderly: A Literature Review
Source: Nutrients. 2022 Nov 8;14(22):4720. doi: 10.3390/nu14224720 (PMC9698578; doi:10.3390/nu14224720)
Supplement: Supplementary file 1 [file nutrients-14-04720-s001.zip]

Archive with 1 entries (1 files):
- nutrients-1953378-supplementary.pdf
